# Supplementary material for: Remote sensing monitoring and potential distribution analysis of Spartina alterniflora in coastal zone of Guangxi
Source: Ecol Evol. 2024 May 31;14(6):e11469. doi: 10.1002/ece3.11469 (PMC11140692; doi:10.1002/ece3.11469)
Supplement: Supplementary file 2 — Appendix S2. [file ECE3-14-e11469-s002.zip]

Archive with 61 entries (61 files):
- 2009SA.cpg
- 2009SA.dbf
- 2009SA.prj
- 2009SA.sbn
- 2009SA.sbx
- 2009SA.shp
- 2009SA.shp.xml
- 2009SA.shx
- 2010SA.cpg
- 2010SA.dbf
- 2010SA.prj
- 2010SA.sbn
- 2010SA.sbx
- 2010SA.shp
- 2010SA.shp.xml
- 2010SA.shx
- 2011SA.cpg
- 2011SA.dbf
- 2011SA.prj
- 2011SA.sbn
- 2011SA.sbx
- 2011SA.shp
- 2011SA.shp.xml
- 2011SA.shx
- 2012SA.cpg
- 2012SA.dbf
- 2012SA.prj
- 2012SA.sbn
- 2012SA.sbx
- 2012SA.shp
- 2012SA.shp.xml
- 2012SA.shx
- 2013SA.cpg
- 2013SA.dbf
- 2013SA.prj
- 2013SA.sbn
- 2013SA.sbx
- 2013SA.shp
- 2013SA.shp.xml
- 2013SA.shx
- 2014SA.cpg
- 2014SA.dbf
- 2014SA.prj
- 2014SA.sbn
- 2014SA.sbx
- 2014SA.shp
- 2014SA.shp.xml
- 2014SA.shx
- 2015SA.cpg
- 2015SA.dbf
- 2015SA.prj
- 2015SA.sbn
- 2015SA.sbx
- 2015SA.shp
- 2015SA.shp.xml
- 2020SA.prj
- 2020SA.sbn
- 2020SA.sbx
- 2020SA.shp
- 2020SA.shp.xml
- 2020SA.shx
