# Supplementary material for: Remote sensing monitoring and potential distribution analysis of Spartina alterniflora in coastal zone of Guangxi
Source: Ecol Evol. 2024 May 31;14(6):e11469. doi: 10.1002/ece3.11469 (PMC11140692; doi:10.1002/ece3.11469)
Supplement: Supplementary file 2 — Appendix S2. [file ECE3-14-e11469-s002.zip › 2010SA.shp.xml]

<?xml version="1.0" encoding="UTF-8"?>
<metadata xml:lang="zh"><Esri><CreaDate>20230310</CreaDate><CreaTime>17222900</CreaTime><ArcGISFormat>1.0</ArcGISFormat><SyncOnce>TRUE</SyncOnce><DataProperties><itemProps><itemLocation><linkage Sync="TRUE">file://\\PC-20190720MVZM\H$\互花米草\2010\2010SAresult_NEWWLCopy</linkage><protocol Sync="TRUE">Local Area Network</protocol></itemLocation></itemProps><copyHistory><copy source="H:\互花米草\2010\2010SAresult_NEWWL" dest="\\PC-20190720MVZM\H$\互花米草\2010\2010SAresult_NEWWLCopy" date="20211109" time="16550400"></copy></copyHistory><lineage><Process ToolSource="c:\program files (x86)\arcgis\desktop10.5\ArcToolbox\Toolboxes\Data Management Tools.tbx\CalculateField" Date="20211223" Time="121844">CalculateField 2010SAresult_NEWWL_revised_revised Class_Id 1 VB #</Process><Process ToolSource="c:\program files (x86)\arcgis\desktop10.5\ArcToolbox\Toolboxes\Data Management Tools.tbx\CalculateField" Date="20211223" Time="122505">CalculateField 2010SAresult_NEWWL_revised_revised Class_Id 100 VB #</Process><Process ToolSource="c:\program files (x86)\arcgis\desktop10.5\ArcToolbox\Toolboxes\Data Management Tools.tbx\CalculateField" Date="20220113" Time="110330">CalculateField 2010SAresult_NEWWL_revised_revised PARA_AREA "[Length] / [Area]" VB #</Process></lineage></DataProperties></Esri></metadata>
